# Supplementary material for: Environmental cues from neural crest derivatives act as metastatic triggers in an embryonic neuroblastoma model
Source: Nat Commun. 2022 May 10;13:2549. doi: 10.1038/s41467-022-30237-3 (PMC9091272; doi:10.1038/s41467-022-30237-3)
Supplement: Supplementary file 4 — Supplementary Data 1 [file 41467_2022_30237_MOESM4_ESM.xlsx]

## Sheet: Feuil1
Supplementary Data 1: Restricted (NOR;MES) and extended (NOR-all; MES-all) gene sets curated from Boeva et al (2017); Van Groningen et al (2017); Dong et al (2020) and Jansky et al (2021)
NOR	NOR-All	MES	MES-All
GATA3	ABCA3	BHLHE41	A2M
HAND1	ABCB1	ELK4	ABRACL
HAND2	ABLIM1	FOSL1	ACADVL
ISL1	ACOT7	FOSL2	ACAP2
KLF7	ACTL6B	GLIS3	ACTA2
KLF13	ACVR1B	ID1	ACTN1
PBX3	ADAM22	IRF1	ADAM19
PHOX2A	ADCYAP1R1	IRF2	ADAM9
PHOX2B	ADGRB3	IRF3	ADAMTS5
SOX11	ADRBK2	JUN	ADGRE5
TBX2	AGTPBP1	MAML2	ADGRG6
	AHSA1	NR3C1	AEBP1
	AKAP1	PRRX1	AJUBA
	AKAP12	RUNX1	ALDH1A3
	ALK	RUNX2	AMMECR1
	ANK2	SIX4	ANTXR1
	ANKRD46	TBX18	ANXA1
	ANP32A	ZFP36L1	ANXA2
	AP1S2		ANXA5
	ARHGEF7		ANXA6
	ARL6IP1		APOE
	ASCL1		APP
	ASRGL1		ARHGAP1
	ATCAY		ARHGEF40
	ATL1		ARL1
	ATP6V0E2		ARL4A
	ATP6V1B2		ARMCX2
	AUTS2		ARPC1B
	BEND4		ASPH
	BEX1		ATP10D
	BEX2		ATP1B1
	BIRC5		ATP2B1
	BMP7		ATP2B4
	BMPR1B		ATP6V0E1
	C11ORF95		ATP8B2
	C14ORF132		ATXN1
	C3ORF14		B2M
	C4ORF48		BAG3
	C7ORF55		BGN
	CACNA1B		BHLHE41
	CACNA2D2		BMP5
	CADM1		BNC2
	CAMSAP1		BOC
	CCDC167		BTN3A2
	CCND1		C1ORF198
	CCNI		C1ORF54
	CCP110		C4ORF32
	CCSAP		C6ORF120
	CD200		CALD1
	CDC42EP3		CALU
	CDCA5		CAPN2
	CDKN2C		CAPN6
	CDKN3		CBFB
	CELF2		CBLB
	CENPU		CCDC80
	CENPV		CD164
	CEP44		CD44
	CERK		CD59
	CETN3		CD63
	CHGA		CDH11
	CHGB		CETN2
	CHML		CFH
	CHRNA3		CFI
	CKB		CILP
	CLASP2		CKAP4
	CLGN		CLIC4
	CRH		CMTM3
	CRMP1		CMTM6
	CSE1L		CNN3
	CXADR		COL11A1
	CXCR4		COL12A1
	CYFIP2		COL1A1
	CYGB		COL27A1
	DACH1		COL3A1
	DAPK1		COL4A1
	DBH		COL4A2
	DCX		COL5A1
	DDC		COL5A2
	DDX39A		COL6A1
	DIABLO		COL6A2
	DKK1		COL6A3
	DLK1		COPA
	DNAJB1		CPED1
	DNAJC6		CPS1
	DNAJC9		CRABP2
	DNER		CREB3L2
	DPYSL2		CREG1
	DPYSL3		CRELD2
	DPYSL5		CRISPLD1
	DTD1		CRTAP
	DUSP4		CSRP1
	EEF1A2		CTDSP2
	EIF1B		CTNNA1
	ELAVL2		CTSB
	ELAVL3		CTSC
	ELAVL4		CTSO
	EML4		CXCL12
	EML6		CYBRD1
	ENDOG		CYFIP1
	ENO2		CYP26A1
	EPB41L4A-AS1		CYR61
	ESRRG		DCAF6
	EVL		DDOST
	EXOC5		DDR2
	EYA1		DESI2
	FABP6		DKK3
	FAM107B		DLC1
	FAM155A		DLX1
	FAM163A		DLX2
	FAM167A		DMD
	FAM169A		DNAJC1
	FAM171B		DNAJC10
	FAM60A		DNAJC3
	FAXC		DNM3OS
	FBLL1		DPY19L1
	FBXO8		DSE
	FEV		DUSP14
	FHOD3		DUSP5
	FIGNL1		DUSP6
	FKBP1B		EDEM1
	FKBP4		EDNRA
	FOXM1		EFEMP2
	FOXO3		EGFR
	FSD1		EGR1
	FZD3		EGR3
	GABRB3		EHD2
	GAL		ELAVL1
	GAP43		ELF1
	GATA2		ELK3
	GATA3		ELK4
	GCH1		EMILIN1
	GDAP1		EMP1
	GDAP1L1		ENAH
	GDI1		EPHA3
	GDPD1		EPS8
	GGCT		ERBIN
	GGH		ERLIN1
	GLCCI1		ERRFI1
	GLDC		ETS1
	GLRX		EVA1A
	GMNN		EXT1
	GNB1		EXTL2
	GNG4		F2R
	GPR22		F2RL2
	GPR27		FAM102B
	GRB10		FAM114A1
	GRIA2		FAM120A
	H1FX		FAM129A
	HAND1		FAM3C
	HAND2		FAM43A
	HAND2-AS1		FAM46A
	HES6		FAT1
	HEY1		FBN1
	HK2		FBN2
	HMGA1		FGFR1
	HMP19		FIBIN
	HN1		FILIP1L
	HNRNPA0		FKBP14
	HS6ST2		FLI1
	ICA1		FLNA
	IGFBPL1		FLRT2
	IGSF3		FMOD
	INA		FN1
	INO80C		FNDC3B
	INSM1		FOSL1
	INSM2		FOSL2
	IRS2		FSTL1
	ISL1		FUCA2
	KDM1A		FZD1
	KIAA1211		FZD2
	KIDINS220		FZD7
	KIF15		GABRR1
	KIF1A		GALNT10
	KIF21A		GAS1
	KIF2A		GAS2
	KIF5C		GDF15
	KLC1		GJA1
	KLF13		GLIS3
	KLF7		GNAI1
	KLHL13		GNG12
	KLHL23		GNS
	KNSTRN		GORAB
	L1CAM		GPC6
	LEPROTL1		GPR137B
	LIN28B		GPX8
	LINC00888		GRN
	LMO3		GSN
	LOC100507194		HES1
	LOC101928409		HEXB
	LRRTM2		HIBADH
	LSM3		HIPK3
	LSM4		HIST1H2AC
	LYN		HIST1H2BK
	MAGI3		HLA-A
	MANEAL		HLA-B
	MAP1B		HLA-C
	MAP2		HLA-F
	MAP6		HLX
	MAPK8		HNMT
	MAPT		HOMER1
	MCM2		HS3ST3A1
	MCM6		HSP90B1
	MCM7		HSPA5
	MIAT		HSPB1
	MMD		HTRA1
	MRPL48		HYOU1
	MSH6		ID1
	MSI2		ID3
	MTCL1		IFI16
	MXI1		IFITM2
	MYBL2		IFITM3
	MYEF2		IGF2R
	MYO5A		IGFBP5
	MYRIP		IGFBP6
	NANOS1		IL13RA1
	NAP1L5		IL6ST
	NAPB		INSIG1
	NARS2		IQGAP2
	NBEA		IRF1
	NCAM1		IRF2
	NCAN		IRF3
	NCOA7		ITGA10
	NCS1		ITGA4
	NEFL		ITGAV
	NEFM		ITGB1
	NELFCD		ITM2B
	NELL2		ITM2C
	NET1		ITPR1
	NFIL3		ITPRIPL2
	NGRN		JAK1
	NMNAT2		JAM3
	NNAT		JUN
	NOL4		KANK2
	NPTX2		KCNK2
	NPY		KCTD12
	NRCAM		KDELC2
	NRSN1		KDELR2
	NSG1		KDELR3
	NUDT11		KDM5B
	NUF2		KIAA1462
	NUSAP1		KIF13A
	OLA1		KIRREL
	OLFM1		KLF10
	PARP6		KLF4
	PBK		KLF6
	PBX3		L3HYPDH
	PDK1		LAMB1
	PEG3		LAMC1
	PHF21B		LAMP1
	PHOX2A		LAPTM4A
	PHOX2B		LASP1
	PHPT1		LATS2
	PHYHIPL		LEPROT
	PIK3R1		LGALS1
	PKIA		LHFP
	PLPPR5		LHX8
	PNMA2		LIFR
	POLB		LIPA
	POPDC3		LITAF
	PPM1E		LIX1L
	PPP1R9A		LMAN1
	PPP2R3C		LMNA
	PRC1		LOXL2
	PRCD		LPP
	PRIM1		LRP10
	PRPH		LRRC17
	PRSS12		LRRC8C
	PRSS3		LTBP1
	PTS		LUZP1
	QDPR		MAFF
	RAB33A		MAGT1
	RAB6B		MAML2
	RALGDS		MAN2A1
	RANBP1		MANF
	RBBP8		MBD2
	RBMS3		MBNL1
	RBP1		MBTPS1
	REC8		MEF2D
	REEP1		MEOX1
	RET		MEOX2
	RFC4		MEST
	RGS17		MGAT2
	RGS5		MGP
	RIMBP2		MGST1
	RIMS3		MICAL2
	RNF144A		MMP2
	RNF150		MOB1A
	RNF157		MRC2
	RNF165		MXRA5
	RNFT2		MYADM
	RPS6KA2		MYDGF
	RRM2		MYL12A
	RTN1		MYL12B
	RTN2		MYLIP
	RUFY3		NANS
	RUNDC3A		NBR1
	RUNDC3B		NEK7
	SATB1		NES
	SBK1		NFIA
	SCAMP5		NFIC
	SCG2		NID1
	SCG3		NID2
	SCN3A		NOTCH2
	SEC11C		NOTCH2NL
	SEPT3		NPC2
	SEPT6		NPTN
	SERP2		NQO1
	SETD7		NR3C1
	SHC3		NRP1
	SHD		OGFRL1
	SIX3		OLFML2A
	SLC10A4		OLFML2B
	SLC35G2		OLFML3
	SLIT1		OSTC
	SLIT3		P4HA1
	SNAP25		PALLD
	SNAP91		PAPSS2
	SOX11		PCDH18
	ST3GAL6		PCOLCE2
	STMN2		PCSK5
	STMN4		PDE3A
	STRA6		PDE7B
	STXBP1		PDGFC
	SV2C		PDIA3
	SYNPO2		PDIA4
	SYT1		PDIA6
	SYT4		PDLIM1
	TACC2		PEA15
	TAGLN3		PEAK1
	TBC1D30		PHLDA3
	TBPL1		PHLDB2
	TBX2		PHTF2
	TCEAL7		PIAS3
	TDG		PLAGL1
	TENM4		PLEKHA2
	TFAP2B		PLEKHH2
	TH		PLK2
	THSD7A		PLOD2
	TIAM1		PLOD3
	TMEM108		PLPP1
	TMEM178B		PLS3
	TMEM97		PLSCR1
	TMOD1		PLSCR4
	TMOD2		PLXDC2
	TMTC4		POLR2L
	TOX2		PON2
	TRAP1		POSTN
	TSPAN13		PPIB
	TSPAN7		PPIC
	TTC8		PPT1
	TUB		PRCP
	TUBB2A		PRDM6
	TUBB2B		PRDX4
	TUBB3		PRDX6
	TUBB4B		PROM1
	UBE2C		PRRX1
	UBE2T		PTBP1
	UCP2		PTGER4
	UNC79		PTGFRN
	VRK1		PTN
	ZNF195		PTPN14
	ZNF22		PTPRG
	ZNF24		PTPRK
	ZNF512		PTRF
	ZNF536		PXDC1
	ZNF704		PXDN
	ZNF711		PYGL
	ZNF738		QKI
	ZNF91		QSOX1
	ZWILCH		RAB13
			RAB29
			RAB31
			RAP1A
			RAP1B
			RBMS1
			RCN1
			RECK
			REST
			RGL1
			RGS10
			RGS3
			RHOC
			RHOJ
			RIN2
			RIT1
			RNFT1
			RNH1
			ROBO1
			ROR1
			RRBP1
			RUNX1
			RUNX2
			S1PR3
			SASH1
			SCPEP1
			SCRG1
			SDC2
			SDC4
			SDCBP
			SDF4
			SEC14L1
			SEL1L3
			SEMA3C
			SEMA3F
			SEPT10
			SERPINE2
			SERPINH1
			SFT2D1
			SFT2D2
			SGK1
			SH3BGRL
			SHC1
			SHROOM3
			SIX1
			SIX4
			SKIL
			SLC16A4
			SLC30A1
			SLC30A7
			SLC35F5
			SLC38A2
			SLC38A6
			SLC39A14
			SMAD3
			SNAI2
			SNAP23
			SOSTDC1
			SOX9
			SPARC
			SPARCL1
			SPATA20
			SPCS3
			SPRED1
			SPRY1
			SPRY4
			SPRY4-IT1
			SQSTM1
			SRPX
			SSBP4
			SSR1
			SSR3
			STAT1
			STAT3
			STEAP1
			STK38L
			SUCLG2
			SURF4
			SVIL
			SYDE1
			SYNJ2
			SYPL1
			TBX18
			TCF7L2
			TFE3
			TFPI
			TGFB1I1
			TGFBR2
			THBS1
			TIMP1
			TJP1
			TM4SF1
			TM9SF2
			TMBIM4
			TMED9
			TMEFF2
			TMEM263
			TMEM50A
			TMEM87B
			TNC
			TNFRSF12A
			TNFRSF1A
			TNMD
			TNS1
			TOR1AIP1
			TPBG
			TPM1
			TPM2
			TRAM1
			TRAM2
			TRIL
			TRIM5
			TSC22D2
			TSC22D3
			TSPAN4
			TUBB6
			TWSG1
			TXNDC12
			UAP1
			UGDH
			VCL
			VIM
			WIPI1
			WLS
			WNT5A
			WWTR1
			YAP1
			ZCCHC24
			ZFP36L1
			ZNF217
