# Supplementary material for: Environmental cues from neural crest derivatives act as metastatic triggers in an embryonic neuroblastoma model
Source: Nat Commun. 2022 May 10;13:2549. doi: 10.1038/s41467-022-30237-3 (PMC9091272; doi:10.1038/s41467-022-30237-3)
Supplement: Supplementary file 6 — Source Data [file 41467_2022_30237_MOESM6_ESM.xlsx]

## Sheet: Fig 1c
% of cell-cell cohesion (IGR-N91::GFP cells)
ctrl	E6 SGcm	E7 SGcm	E8 SGcm	E9 SGcm	E10 SGcm
85.7	30.9	23.8	27.3	48.9	87.2
82.5	29.4	41.6	30.4	63.2	57.5
87.2	26.7	34	52.9	46.7	84.1
74.2	21.6	42.9	45.1	47.1	71
69.6	16.6	40.8	36.1	68.2	55.2
75.2
70.9
80.3
73.3
88.4
88.5
78.9
78.7
78.4
79.5
65.2
79.8
80.3
81.4
84.6
74

## Sheet: Fig 1e
% of cell-cell cohesion (IGR-N91::GFP cells)
Ctl.	E6 SGcm	E6 SGcm - fixed	E7 SGcm	E7 SGcm - fixed	E8 SGcm	E8 SGcm - fixed
86.2	34.2	84.5	38.2	88.6	34.2	84.5
93.5	51.4	91.2	34.1	72.5	51.4	91.2
91.8	49.5	86.7	32.2	74.0	49.5	86.7
90.2	50.8	92.6	29.5	60.6	50.8	92.6
79.6	45.0	93.0	28.3	64.4	45.0	93.0
86.0	26.8	91.3	22.3	71.5	26.8	91.3
89.6	48.9	93.7		67.4	48.9	93.7
89.5
94.2
94.0
91.3
92.8
82.3
83.2
86.3
81.9
72.8
80.1
82.5
86.9
91.2
86.1
82.3
76.1

## Sheet: Fig 1g
% of cell-cell cohesion (IGR-N91::GFP cells)
ctrl	E15.5 SGcm
96.9	48.5
96.6	42.3
97.7	35.2
98.0	36.8
95.9	50.2
97.7	31.7
94.8	42.5
97.6
96.6
95.6
97.0
98.1
95.8
96.3

## Sheet: Fig 1h
(IGR-N91::GFP cells)
Migration (ratio over control medium)		Invasion (ratio over control medium)
E6 SGcm	E8 SGcm	E6 SGcm	E8 SGcm
3.84615	41.5	20	150.5
20	20.2	40	295
2.27273	26.6	33.3333	214.5
2.90909	23.3333	62.5
2.27273	72	105
1.96721	51.6667	70
2.0283	63.3333	66.6667

## Sheet: Fig 4a
% of cell-cell cohesion (IGR-N91::GFP cells)
ctrl	OLFM1r 0.1 µg/ml	OLFM1r 0.5 µg/ml	OLFM1r 1 µg/ml	OLFM1r 5 µg/ml	OLFM1r 10 µg/ml
65.5	60.3	66.7	27	30	22.1
66.8	67.3	60.8	41.1	32.3	16
72.7	64.1	54.5	33.4	30.4	19.1
72.8	59	36.5	39.7	22.5	19.1
68.5	55.1	53.9	34.9	48.1	21.8
60.6	63.8	51.5	43.2	44.9	19
64.1		30	30.2	28.2	39.9
87.1		55.7	35.9	39	37
81.6		46.1	51.8	52.9	35.2
69.5		40.1	37.9	40.6	37.2
81.9			30.6	49.5
70			39.7	35.1
68.1				33.7
74.6				39.2
64.6
71
63.5
65
70.3
72.2
67.9
67.9
67.1
59.5
51
29.3
32.4
47.4
65.1
37.8
52.6
77.1
68
78.5
51.9
44.9

## Sheet: Fig 4b
(IGR-N91::GFP cells)
Migration (ratio over control medium)				Invasion (ratio over control medium)
rOLFM (µg/mL)				rOLFM (µg/mL)
0.1 µg/mL	1.0 µg/mL	10 µg/mL		0.1 µg/mL	1.0 µg/mL	10 µg/mL
2.43646	2.56354	3.16022		1.53846	1.92308	9.23077
2.66667	2.66667	3.33333		0.642857	13.0714	11.9286
2.27359	2.42453	2.59434		2.51429	2.17143	8.25714
1.88889	2.48333	3.85556		3.44	3.2	11.2
3.16959	2.75439	2.74854		9	7.2	28.5
2.29167	2.35938	3.35417		2	1.70732	7.14634
2.44199	2.48619	3.17127		1.78571	2.92857	11.7143
				4.2	3.33333	9.93333
				1.33333	1.66667	8
				9	5.2	25

## Sheet: Fig 4c
% of cell-cell cohesion (IGR-N91::GFP cells)
ctrl	SGcm	SGcm + abOLFM1	DRGcm	DRGcm + abOLFM1
86.9	51.2	75.8	54.8	63.3
82.6	46.3	87.9	33	71
84.2	47.5	87.9	43.2	81
84.4	68.3	84.4	49.3	79.1
73.9	77.8	70.3	43.5	90.3
85.1	65.5	87.6	29.3	89.3
72.5	74.1	76.6	24	53.9
80.1	20.1	78.8	22	75.4
77.1	19.6	51.9		63.1
85	15.9	39		60.7
86.9	28	42.4		47.6
89.2	48	85.7
	18.1

## Sheet: Fig 4d
(IGR-N91::GFP cells)
Migration (ratio over control medium)					Invasion (ratio over control medium)
E8 SGcm	E8 SGcm + abOLFM	E8 DRGcm	E8 DRGcm + abOLFM		E8 SGcm	E8 SGcm + abOLFM	E8 DRGcm	E8 DRGcm + abOLFM
3.03	1.66	4.33	3.92		2.14	0.29	2	0.14
23.59	14.17	4.09	3.9		6.07	1.72	3.52	1.79
25.71	15.43	5.21	4.58		6.45	1.18	3.39	1.7
28.48	17.33	4.26	3.95		6.63	1.63	3.13	1.13
23.18	20.53	3.47	3.63		4.18	1.4	2.91	1.6
50.69	22.43	10.54	5.55		3.63	1.63	2.98	1.34
49.61	27.72	11.12	5.42		4.19	1.72	2.81	1.64
48.57	26.25	11.99	6.31
42.86	32.86	11.43	4.56

## Sheet: Fig 5c
Nb of blubs / primary tumor
ctl		AbOLFM1
emb#1	11	emb#2	6
emb#3	16	emb#4	7
emb#5	15	emb#6	6
emb#7	22	emb#8	6
emb#9	10	emb#10	13
emb#11	18	emb#12	4
emb#13	21	emb#14	10
emb#15	29	emb#16	3
emb#17	11	emb#18	13
emb#19	11

## Sheet: Fig 5e
% of PH3+ cells / GFP cells
ctl		AbOLFM1
emb#1/slice a	0.0142857	emb#6/slice a	0.05
emb#1/slice b	0.0416667	emb#6/slice b	0.02
emb#1/slice c	0.00833333	emb#6/slice c	0.005
emb#2/slice a	0.0833333	emb#7/slice a	0.06
emb#2/slice b	0.05	emb#7/slice b	0.0444444
emb#2/slice c	0.02	emb#7/slice c	0.05
emb#3/slice a	0.0666667	emb#8/slice a	0.07
emb#3/slice b	0.075	emb#8/slice b	0.05
emb#3/slice c	0.0833333	emb#8/slice c	0.0666667
emb#4/slice a	0.04	emb#9/slice a	0.06
emb#4/slice b	0.0148515	emb#9/slice b	0.0583333
emb#5/slice a	0.0224719	emb#9/slice c	0.0424528
emb#5/slice b	0.0387597	emb#10/slice a	0.0434783
emb#5/slice c	0.0460526	emb#10/slice b	0.0195122
		emb#10/slice c	0.0337838

[truncated: 35 more sheets: Fig 5g, Fig 5h, Fig 5i, Fig 6a, Fig 6e, Fig 6f, Fig 6g, Fig 6h, Fig7b, Fig 7d, Fig 7f, Fig 9e, Fig 9g, Fig 9h, Fig 9j, SuppFig 1a, SuppFig 1c, SuppFig 1f, SuppFig 2c, SuppFig 2e …]
